# Supplementary material for: SIRT7 Inhibits Adipose Tissue Browning Through Deacetylation of PPARγ2 at K382
Source: Cells. 2026 Jun 3;15(11):1028. doi: 10.3390/cells15111028 (PMC13256863; doi:10.3390/cells15111028)
Supplement: Supplementary file 1 [file cells-15-01028-s001.zip]

Archive with 1 entries (1 files):
- cells-4311397-supplementary.pdf
